# Supplementary material for: Phospho-Specific Flow Cytometry Reveals Signaling Heterogeneity in T-Cell Acute Lymphoblastic Leukemia Cell Lines
Source: Cells. 2022 Jun 29;11(13):2072. doi: 10.3390/cells11132072 (PMC9266179; doi:10.3390/cells11132072)
Supplement: Supplementary file 1 [file cells-11-02072-s001.zip]

Archive with 1 entries (1 files):
- cells-1774237-SI.pdf
